# Supplementary material for: Precipitation Mediates the Distribution but Not the Taxonomic Composition of Phytoplankton Communities in a Tributary of Three Gorges Reservoir
Source: Plants (Basel). 2021 Aug 29;10(9):1800. doi: 10.3390/plants10091800 (PMC8466488; doi:10.3390/plants10091800)
Supplement: Supplementary file 1 [file plants-10-01800-s001.zip]

Archive with 1 entries (1 files):
- plants-1341404-supplementary.pdf
